# Supplementary material for: Chemiluminescent 2-Coumaranones: Synthesis, Luminescence Mechanism, and Emerging Applications
Source: Molecules. 2025 Mar 25;30(7):1459. doi: 10.3390/molecules30071459 (PMC11990580; doi:10.3390/molecules30071459)
Supplement: Supplementary file 1 [file molecules-30-01459-s001.zip]

Archive with 1 entries (1 files):
- molecules-3523615-supplementary.pdf
